# Supplementary material for: Chemoselective Synthesis and Anti-Kinetoplastidal Properties of 2,6-Diaryl-4H-tetrahydro-thiopyran-4-one S-Oxides: Their Interplay in a Cascade of Redox Reactions from Diarylideneacetones
Source: Molecules. 2024 Apr 4;29(7):1620. doi: 10.3390/molecules29071620 (PMC11013284; doi:10.3390/molecules29071620)
Supplement: Supplementary file 1 [file molecules-29-01620-s001.zip]

Archive with 1 entries (1 files):
- molecules-2848648-supplementary.pdf
